# Supplementary material for: Sociodemographic and Health Indicators of Diet Quality in Pre-Frail Older Adults in New Zealand
Source: Nutrients. 2023 Oct 18;15(20):4416. doi: 10.3390/nu15204416 (PMC10610025; doi:10.3390/nu15204416)
Supplement: Supplementary file 1 [file nutrients-15-04416-s001.zip]

Archive with 1 entries (1 files):
- nutrients-2594845-supplementary.pdf
